# Supplementary material for: An affinity for brainstem microglia in pediatric high-grade gliomas of brainstem origin
Source: Neurooncol Adv. 2022 Jul 21;4(1):vdac117. doi: 10.1093/noajnl/vdac117 (PMC9389428; doi:10.1093/noajnl/vdac117)
Supplement: vdac117_suppl_Supplementary_Table_S1 [file vdac117_suppl_supplementary_table_s1.xlsx]

## Sheet: Sheet1
ensembl	baseMean	log2FoldChange	lfcSE	stat	pvalue	padj	gene names	uniprot entry name	status	uniprot entry	subcellular location (cc)
ENSMUSG00000004872	430.822	-7.00865	0.674766	-10.3868	2.85e-25	1.02e-20	Pax3 Pax-3	PAX3_MOUSE	reviewed	P24610	SUBCELLULAR LOCATION: Nucleus {ECO:0000250|UniProtKB:P23760}.
ENSMUSG00000031737	618.774	-5.95267	0.622161	-9.56774	1.09e-21	1.96e-17	Irx5 Irxb2	IRX5_MOUSE	reviewed	Q9JKQ4	SUBCELLULAR LOCATION: Nucleus {ECO:0000255|PROSITE-ProRule:PRU00108}.
ENSMUSG00000014704	254.664	-8.02503	0.913597	-8.784	1.58e-18	1.86e-14	Hoxa2 Hox-1.11 Hoxa-2	HXA2_MOUSE	reviewed	P31245	SUBCELLULAR LOCATION: Nucleus.
ENSMUSG00000001504	661.904	-5.5488	0.633877	-8.75374	2.06e-18	1.86e-14	Irx2 Irx6 Irxa2	IRX2_MOUSE	reviewed	P81066	SUBCELLULAR LOCATION: Nucleus {ECO:0000305}.
ENSMUSG00000034486	675.89	-5.43517	0.652542	-8.32922	8.14e-17	5.85e-13	Gbx2 Mmoxa Stra7	GBX2_MOUSE	reviewed	P48031	SUBCELLULAR LOCATION: Nucleus {ECO:0000305}.
ENSMUSG00000031734	1151.01	-5.37427	0.648872	-8.28247	1.21e-16	7.23e-13	Irx3 Irxb1	IRX3_MOUSE	reviewed	P81067	SUBCELLULAR LOCATION: Nucleus {ECO:0000305}.
ENSMUSG00000020218	195.065	-7.41029	0.949274	-7.80626	5.89e-15	3.03e-11	Wif1	WIF1_MOUSE	reviewed	Q9WUA1	SUBCELLULAR LOCATION: Secreted.
ENSMUSG00000075588	206.688	-8.82483	1.14286	-7.72169	1.15e-14	5.16e-11	Hoxb2 Hox-2.8	HXB2_MOUSE	reviewed	P0C1T1	SUBCELLULAR LOCATION: Nucleus {ECO:0000255|PROSITE-ProRule:PRU00108}.
ENSMUSG00000021359	187.737	-4.41421	0.580071	-7.60977	2.75e-14	1.1e-10	Tfap2a Ap2tf Tcfap2a	AP2A_MOUSE	reviewed	P34056	SUBCELLULAR LOCATION: Nucleus.
ENSMUSG00000035187	154.901	-7.67244	1.01002	-7.59629	3.05e-14	1.1e-10	Nkx6-1 Nkx6.1 Nkx6a	NKX61_MOUSE	reviewed	Q99MA9	SUBCELLULAR LOCATION: Nucleus {ECO:0000269|PubMed:11076772}.
ENSMUSG00000079560	134.393	-9.72792	1.30517	-7.45334	9.1e-14	2.97e-10	Hoxa3 Hox-1.5 Hoxa-3	HXA3_MOUSE	reviewed	P02831	SUBCELLULAR LOCATION: Nucleus.
ENSMUSG00000032356	370.006	-4.47963	0.611459	-7.32613	2.37e-13	7.1e-10	Rasgrf1 Cdc25 Grf1	RGRF1_MOUSE	reviewed	P27671
ENSMUSG00000000247	412.496	5.87806	0.809779	7.25885	3.9e-13	1.08e-09	Lhx2	LHX2_MOUSE	reviewed	Q9Z0S2	SUBCELLULAR LOCATION: Nucleus {ECO:0000305}.
ENSMUSG00000060969	999.623	-5.00384	0.691015	-7.24128	4.44e-13	1.14e-09	Irx1 Irxa1	IRX1_MOUSE	reviewed	P81068	SUBCELLULAR LOCATION: Nucleus {ECO:0000305}.
ENSMUSG00000064325	383.152	-5.97573	0.833136	-7.17257	7.36e-13	1.76e-09	Hhip Hip	HHIP_MOUSE	reviewed	Q7TN16	SUBCELLULAR LOCATION: Cell membrane {ECO:0000269|PubMed:10050855}; Peripheral membrane protein {ECO:0000269|PubMed:10050855}. Secreted {ECO:0000269|PubMed:10050855}. Note=The last 22 C-terminal amino acids may participate in cell membrane attachment.
ENSMUSG00000042379	745.407	-6.51333	0.910416	-7.15423	8.41e-13	1.89e-09	Esm1	ESM1_MOUSE	reviewed	Q9QYY7	SUBCELLULAR LOCATION: Secreted {ECO:0000250}.
ENSMUSG00000048763	202.548	-6.68353	0.951608	-7.02341	2.17e-12	4.58e-09	Hoxb3 Hox-2.7 Hoxb-3	HXB3_MOUSE	reviewed	P09026	SUBCELLULAR LOCATION: Nucleus.
ENSMUSG00000020950	703.811	6.09924	0.890547	6.84887	7.44e-12	1.49e-08	Foxg1 Fkhl1 Foxg1b Hfhbf1	FOXG1_MOUSE	reviewed	Q60987	SUBCELLULAR LOCATION: Nucleus.
ENSMUSG00000035451	159.418	-9.39197	1.37899	-6.81074	9.71e-12	1.84e-08	Foxa1 Hnf3a Tcf-3a Tcf3a	FOXA1_MOUSE	reviewed	P35582	SUBCELLULAR LOCATION: Nucleus {ECO:0000255|PROSITE-ProRule:PRU00089, ECO:0000269|PubMed:15987773}.
ENSMUSG00000000942	55.2453	-5.32949	0.788177	-6.7618	1.36e-11	2.45e-08	Hoxa4 Hox-1.4 Hoxa-4	HXA4_MOUSE	reviewed	P06798	SUBCELLULAR LOCATION: Nucleus.
ENSMUSG00000012520	78.2618	-9.05447	1.34689	-6.72252	1.79e-11	2.87e-08	Phox2b Pmx2b	PHX2B_MOUSE	reviewed	O35690	SUBCELLULAR LOCATION: Nucleus {ECO:0000255|PROSITE-ProRule:PRU00108}.
ENSMUSG00000092627	176.873	-4.4104	0.656387	-6.7192	1.83e-11	2.87e-08				[]
ENSMUSG00000039167	72.6978	-6.37416	0.948775	-6.7183	1.84e-11	2.87e-08	Adgrl4 Eltd1	AGRL4_MOUSE	reviewed	Q923X1	SUBCELLULAR LOCATION: Cell membrane {ECO:0000269|PubMed:23871637}; Multi-pass membrane protein {ECO:0000255}.
ENSMUSG00000036198	342.831	-5.97871	0.912364	-6.55298	5.64e-11	8.45e-08	Arhgap36	RHG36_MOUSE	reviewed	B1AUC7
ENSMUSG00000056427	531.134	-3.91366	0.603699	-6.4828	9e-11	1.29e-07	Slit3	SLIT3_MOUSE	reviewed	Q9WVB4	SUBCELLULAR LOCATION: Secreted {ECO:0000250}.
ENSMUSG00000050092	298.278	-7.78452	1.20325	-6.46955	9.83e-11	1.36e-07	Sprr2b	SPR2B_MOUSE	reviewed	O70554	SUBCELLULAR LOCATION: Cytoplasm {ECO:0000250}.
ENSMUSG00000056445	156.818	-8.7477	1.36071	-6.42879	1.29e-10	1.71e-07				[]
ENSMUSG00000027684	100.65	-5.46551	0.853157	-6.40622	1.49e-10	1.92e-07	Mecom Evi1 Mds1 Prdm3	MECOM_MOUSE	reviewed	P14404	SUBCELLULAR LOCATION: Nucleus {ECO:0000269|PubMed:2106070}. Nucleus speckle {ECO:0000250|UniProtKB:Q03112}. Cytoplasm {ECO:0000250|UniProtKB:Q03112}.
ENSMUSG00000037025	55.8018	-9.04565	1.42764	-6.33607	2.36e-10	2.92e-07	Foxa2 Hnf3b Tcf-3b Tcf3b	FOXA2_MOUSE	reviewed	P35583	SUBCELLULAR LOCATION: Nucleus {ECO:0000255|PROSITE-ProRule:PRU00089, ECO:0000269|PubMed:15616563}. Cytoplasm {ECO:0000269|PubMed:15616563}. Note=Shuttles between the nucleus and cytoplasm in a CRM1-dependent manner; in response to insulin signaling via AKT1 is exported from the nucleus.
ENSMUSG00000047143	181.915	4.87974	0.777177	6.27881	3.41e-10	4.09e-07	Dmrta2 Dmrt5	DMTA2_MOUSE	reviewed	A2A9A2	SUBCELLULAR LOCATION: Nucleus {ECO:0000255|PROSITE-ProRule:PRU00070}.
ENSMUSG00000038253	126.159	-4.66157	0.745268	-6.2549	3.98e-10	4.61e-07	Hoxa5 Hox-1.3 Hoxa-5	HXA5_MOUSE	reviewed	P09021	SUBCELLULAR LOCATION: Nucleus.
ENSMUSG00000038370	7516.75	-4.3403	0.708713	-6.1242	9.11e-10	1.02e-06	Pcp4l1	PC4L1_MOUSE	reviewed	Q6W8Q3
ENSMUSG00000026241	101.642	-4.91823	0.804581	-6.11279	9.79e-10	1.07e-06	Nppc Cnp	ANFC_MOUSE	reviewed	Q61839	SUBCELLULAR LOCATION: Secreted.
ENSMUSG00000041731	561.173	-4.6036	0.755158	-6.09621	1.09e-09	1.15e-06	Pgm5	PGM5_MOUSE	reviewed	Q8BZF8	SUBCELLULAR LOCATION: Cell junction, adherens junction. Cytoplasm, cytoskeleton. Note=Adherens-type cellular junctions. Concentrated in focal contacts at the ends of actin bundles, and associated with actin filaments (By similarity). {ECO:0000250}.
ENSMUSG00000079277	61.5944	-8.55869	1.4072	-6.08205	1.19e-09	1.22e-06	Hoxd3 Hox-4.1 Hoxd-3	HXD3_MOUSE	reviewed	P09027	SUBCELLULAR LOCATION: Nucleus.
ENSMUSG00000051367	189.565	-3.44822	0.577779	-5.96806	2.4e-09	2.4e-06	Six1	SIX1_MOUSE	reviewed	Q62231	SUBCELLULAR LOCATION: Nucleus {ECO:0000250|UniProtKB:Q15475}. Cytoplasm {ECO:0000250|UniProtKB:Q15475}.
ENSMUSG00000031253	112.892	-4.56553	0.769995	-5.92929	3.04e-09	2.96e-06	Srpx2	SRPX2_MOUSE	reviewed	Q8R054	SUBCELLULAR LOCATION: Secreted {ECO:0000250}. Cytoplasm {ECO:0000250}. Cell surface {ECO:0000250}. Cell junction, synapse {ECO:0000250}.
ENSMUSG00000035799	262.128	-3.79458	0.641285	-5.91714	3.28e-09	3.1e-06	Twist1 Twist	TWST1_MOUSE	reviewed	P26687	SUBCELLULAR LOCATION: Nucleus.
ENSMUSG00000000690	38.4951	-8.09206	1.38618	-5.83768	5.29e-09	4.88e-06	Hoxb6 Hox-2.2 Hoxb-6	HXB6_MOUSE	reviewed	P09023	SUBCELLULAR LOCATION: Nucleus.
ENSMUSG00000075394	47.3074	-5.21921	0.898196	-5.81077	6.22e-09	5.59e-06	Hoxc4 Hox-3.5 Hoxc-4	HXC4_MOUSE	reviewed	Q08624	SUBCELLULAR LOCATION: Nucleus.
ENSMUSG00000087626	47.3162	-4.45851	0.783961	-5.68716	1.29e-08	1.13e-05				[]
ENSMUSG00000039457	669.595	-4.59236	0.810029	-5.66938	1.43e-08	1.23e-05	Ppl	PEPL_MOUSE	reviewed	Q9R269	SUBCELLULAR LOCATION: Cell junction, desmosome. Cytoplasm, cytoskeleton. Cell membrane. Nucleus. Mitochondrion. Note=Associated with desmosomes and intermediate filaments.
ENSMUSG00000050711	233.571	-3.6714	0.649248	-5.65485	1.56e-08	1.3e-05	Scg2 Chgc Scg-2	SCG2_MOUSE	reviewed	Q03517	SUBCELLULAR LOCATION: Secreted. Note=Neuroendocrine and endocrine secretory granules.
ENSMUSG00000056648	47.9958	-7.8465	1.39185	-5.63745	1.73e-08	1.41e-05	Hoxb8 Hox-2.4 Hoxb-8	HXB8_MOUSE	reviewed	P09632	SUBCELLULAR LOCATION: Nucleus.
ENSMUSG00000000093	153.795	-3.27164	0.583955	-5.60255	2.11e-08	1.69e-05	Tbx2	TBX2_MOUSE	reviewed	Q60707	SUBCELLULAR LOCATION: Nucleus {ECO:0000250|UniProtKB:Q13207}.
ENSMUSG00000038700	29.9923	-7.63731	1.36931	-5.5775	2.44e-08	1.91e-05	Hoxb5 Hox-2.1 Hoxb-5	HXB5_MOUSE	reviewed	P09079	SUBCELLULAR LOCATION: Nucleus.
ENSMUSG00000084844	32.9464	-7.56143	1.3604	-5.55823	2.73e-08	2.08e-05				[]
ENSMUSG00000030043	148.646	-3.84588	0.694997	-5.53366	3.14e-08	2.35e-05	Tacr1 Tac1r	NK1R_MOUSE	reviewed	P30548	SUBCELLULAR LOCATION: Cell membrane; Multi-pass membrane protein.
ENSMUSG00000016524	165.55	-4.44058	0.813692	-5.45733	4.83e-08	3.55e-05	Il19	IL19_MOUSE	reviewed	Q8CJ70	SUBCELLULAR LOCATION: Secreted.
ENSMUSG00000090061	131.409	-5.02061	0.929108	-5.40368	6.53e-08	4.69e-05	Nwd2 Kiaa1239	NWD2_MOUSE	reviewed	Q6P5U7
ENSMUSG00000041959	3250.12	-2.93582	0.546786	-5.36923	7.91e-08	5.57e-05	S100a10 Cal1l	S10AA_MOUSE	reviewed	P08207
ENSMUSG00000021613	33.5747	5.54502	1.03596	5.35254	8.67e-08	6e-05	Hapln1 Crtl1	HPLN1_MOUSE	reviewed	Q9QUP5	SUBCELLULAR LOCATION: Secreted, extracellular space, extracellular matrix.
ENSMUSG00000030235	253.141	5.14495	0.962624	5.34471	9.06e-08	6.14e-05	Slco1c1 Oatp1c1 Oatpf Slc21a14	SO1C1_MOUSE	reviewed	Q9ERB5	SUBCELLULAR LOCATION: Cell membrane {ECO:0000269|PubMed:18687783}; Multi-pass membrane protein {ECO:0000269|PubMed:18687783}.
ENSMUSG00000067780	117.96	-4.24757	0.803642	-5.28541	1.25e-07	8.35e-05	Pi15	PI15_MOUSE	reviewed	Q8BS03	SUBCELLULAR LOCATION: Secreted {ECO:0000250|UniProtKB:O43692}.
ENSMUSG00000041681	77.9016	-4.38706	0.84003	-5.2225	1.77e-07	0.000114181	Iapp	IAPP_MOUSE	reviewed	P12968	SUBCELLULAR LOCATION: Secreted.
ENSMUSG00000039095	501.899	-4.70481	0.901113	-5.22112	1.78e-07	0.000114181	En2 En-2	HME2_MOUSE	reviewed	P09066	SUBCELLULAR LOCATION: Nucleus.
ENSMUSG00000059246	50.5679	-4.7382	0.910554	-5.20364	1.95e-07	0.000123264	Foxb1 Fkh5 Foxb1a Foxb1b Mf3	FOXB1_MOUSE	reviewed	Q64732	SUBCELLULAR LOCATION: Nucleus.
ENSMUSG00000058665	121.139	-4.70819	0.907533	-5.18789	2.13e-07	0.000131841	En1 En-1	HME1_MOUSE	reviewed	P09065	SUBCELLULAR LOCATION: Nucleus.
ENSMUSG00000052951	85.768	-5.0925	0.983441	-5.17824	2.24e-07	0.000136491				[]
ENSMUSG00000087658	73.0591	-3.35055	0.650102	-5.15388	2.55e-07	0.000152895				[]
ENSMUSG00000056758	2556.95	-4.24126	0.82826	-5.12068	3.04e-07	0.000179429	Hmga2 Hmgic	HMGA2_MOUSE	reviewed	P52927	SUBCELLULAR LOCATION: Nucleus {ECO:0000269|PubMed:14668482}.
ENSMUSG00000048572	75.291	-4.70908	0.920181	-5.11756	3.1e-07	0.000179484	Tmem252	TM252_MOUSE	reviewed	Q8C353	SUBCELLULAR LOCATION: Membrane {ECO:0000305}; Multi-pass membrane protein {ECO:0000305}.
ENSMUSG00000027335	229.24	-3.03412	0.593578	-5.11159	3.19e-07	0.000182313	Adra1d Adra1a Gpcr8	ADA1D_MOUSE	reviewed	P97714	SUBCELLULAR LOCATION: Cell membrane; Multi-pass membrane protein.
ENSMUSG00000042812	25.7599	-5.46586	1.07034	-5.10666	3.28e-07	0.000184207	Foxf1 Fkhl5 Foxf1a Freac1 Hfh8	FOXF1_MOUSE	reviewed	Q61080	SUBCELLULAR LOCATION: Nucleus {ECO:0000255|PROSITE-ProRule:PRU00089}.
ENSMUSG00000028736	49.637	-5.6125	1.10586	-5.07525	3.87e-07	0.000214047	Pax7 Pax-7	PAX7_MOUSE	reviewed	P47239	SUBCELLULAR LOCATION: Nucleus {ECO:0000269|PubMed:22862948}.
ENSMUSG00000025582	1161.8	-3.40083	0.675618	-5.03366	4.81e-07	0.00025914	Nptx1	NPTX1_MOUSE	reviewed	Q62443	SUBCELLULAR LOCATION: Cytoplasmic vesicle, secretory vesicle {ECO:0000305}.
ENSMUSG00000026343	172.143	-3.27199	0.650111	-5.03298	4.83e-07	0.00025914	Gpr39	GPR39_MOUSE	reviewed	Q5U431	SUBCELLULAR LOCATION: Cell membrane; Multi-pass membrane protein.
ENSMUSG00000031736	101.327	-3.30959	0.667856	-4.95554	7.21e-07	0.000381359				[]
ENSMUSG00000030905	2882.35	-3.73664	0.754514	-4.95239	7.33e-07	0.000381983	Crym	CRYM_MOUSE	reviewed	O54983	SUBCELLULAR LOCATION: Cytoplasm {ECO:0000250}.
ENSMUSG00000045083	38.0034	-3.98513	0.807632	-4.93434	8.04e-07	0.000413065	Lingo2 Lrrn6c	LIGO2_MOUSE	reviewed	Q3URE9	SUBCELLULAR LOCATION: Membrane {ECO:0000305}; Single-pass type I membrane protein {ECO:0000305}.
ENSMUSG00000029375	266.236	-8.97068	1.82076	-4.92689	8.35e-07	0.000423068	Cxcl15 Scyb15	CXL15_MOUSE	reviewed	Q9WVL7	SUBCELLULAR LOCATION: Secreted {ECO:0000269|PubMed:10228029}.
ENSMUSG00000021743	26.7182	8.8927	1.8141	4.90199	9.49e-07	0.000473728	Fezf2 Fez Fezl Zfp312	FEZF2_MOUSE	reviewed	Q9ESP5	SUBCELLULAR LOCATION: Nucleus {ECO:0000269|PubMed:16314561}.
ENSMUSG00000000125	51.9709	-4.02854	0.826954	-4.87154	1.11e-06	0.000545367	Wnt3 Int-4 Wnt-3	WNT3_MOUSE	reviewed	P17553	SUBCELLULAR LOCATION: Secreted, extracellular space, extracellular matrix {ECO:0000250|UniProtKB:P56703}. Secreted {ECO:0000250|UniProtKB:P56703}.
ENSMUSG00000028222	75.6051	-4.52893	0.933679	-4.85063	1.23e-06	0.000597949	Calb1	CALB1_MOUSE	reviewed	P12658
ENSMUSG00000026725	31.4397	4.25057	0.877364	4.8447	1.27e-06	0.000607857	Tnn Tnw	TENN_MOUSE	reviewed	Q80Z71	SUBCELLULAR LOCATION: Secreted, extracellular space, extracellular matrix {ECO:0000269|PubMed:15592496}.
ENSMUSG00000039419	451.903	4.24462	0.877392	4.83776	1.31e-06	0.000621171	Cntnap2 Kiaa0868	CNTP2_MOUSE	reviewed	Q9CPW0	SUBCELLULAR LOCATION: Membrane {ECO:0000269|PubMed:11567047}; Single-pass type I membrane protein {ECO:0000305}. Cell projection, axon {ECO:0000269|PubMed:11567047, ECO:0000269|PubMed:25378149}. Cell junction, paranodal septate junction {ECO:0000269|PubMed:25378149}. Note=Expressed in the juxtaparadonal region. {ECO:0000269|PubMed:25378149}.
ENSMUSG00000038692	174.669	-3.75961	0.777699	-4.83427	1.34e-06	0.00062397	Hoxb4 Hox-2.6 Hoxb-4	HXB4_MOUSE	reviewed	P10284	SUBCELLULAR LOCATION: Nucleus.
ENSMUSG00000101174	37.3925	-5.96709	1.23738	-4.82238	1.42e-06	0.000653876	Hoxd4 Hox-4.2 Hoxd-4	HXD4_MOUSE	reviewed	P10628	SUBCELLULAR LOCATION: Nucleus.
ENSMUSG00000060402	49.8289	-3.20778	0.669372	-4.79223	1.65e-06	0.000750632	Chst8	CHST8_MOUSE	reviewed	Q8BQ86	SUBCELLULAR LOCATION: Golgi apparatus membrane {ECO:0000250}; Single-pass type II membrane protein {ECO:0000250}.
ENSMUSG00000022485	17.5648	-6.79505	1.4268	-4.76245	1.91e-06	0.000859545	Hoxc5 Hox-3.4 Hoxc-5	HXC5_MOUSE	reviewed	P32043	SUBCELLULAR LOCATION: Nucleus.
ENSMUSG00000024810	2920.77	-4.17854	0.884142	-4.7261	2.29e-06	0.0010159	Il33	IL33_MOUSE	reviewed	Q8BVZ5	SUBCELLULAR LOCATION: Nucleus {ECO:0000269|PubMed:19465481}. Chromosome {ECO:0000250|UniProtKB:O95760}. Cytoplasmic vesicle, secretory vesicle {ECO:0000250|UniProtKB:O95760}. Secreted {ECO:0000269|PubMed:19465481}. Note=Associates with heterochromatin and mitotic chromosomes. {ECO:0000250|UniProtKB:O95760}.; SUBCELLULAR LOCATION: Nucleus {ECO:0000269|PubMed:29045903}. Note=(Microbial infection) U…
ENSMUSG00000046182	34.4	4.52428	0.960831	4.70871	2.49e-06	0.001093	Gsg1l	GSG1L_MOUSE	reviewed	D3Z7H4	SUBCELLULAR LOCATION: Cell membrane {ECO:0000269|PubMed:22632720}; Multi-pass membrane protein {ECO:0000269|PubMed:22632720}. Cell junction, synapse {ECO:0000250}.
ENSMUSG00000018486	23.7185	-5.81863	1.23989	-4.69284	2.69e-06	0.0011671	Wnt9b Wnt14b Wnt15	WNT9B_MOUSE	reviewed	O35468	SUBCELLULAR LOCATION: Secreted, extracellular space, extracellular matrix {ECO:0000250|UniProtKB:O14905}. Secreted {ECO:0000250|UniProtKB:O14905}.
ENSMUSG00000046413	26.5479	-4.03952	0.86126	-4.69024	2.73e-06	0.00116799				[]
ENSMUSG00000026327	60.2742	-5.62795	1.20346	-4.67649	2.92e-06	0.00123435	Serpinb11	SPB11_MOUSE	reviewed	Q9CQV3	SUBCELLULAR LOCATION: Cytoplasm {ECO:0000250}.
ENSMUSG00000029844	29.9172	-3.77191	0.808929	-4.66285	3.12e-06	0.00130376	Hoxa1 Era-1 Hox-1.6 Hoxa-1	HXA1_MOUSE	reviewed	P09022	SUBCELLULAR LOCATION: Nucleus {ECO:0000269|PubMed:29465778}.
ENSMUSG00000015619	22.7078	-3.65794	0.786594	-4.65036	3.31e-06	0.00136935	Gata3 Gata-3	GATA3_MOUSE	reviewed	P23772	SUBCELLULAR LOCATION: Nucleus {ECO:0000269|PubMed:15662016}.
ENSMUSG00000085696	24.1692	-5.96636	1.28835	-4.631	3.64e-06	0.0014774				[]
ENSMUSG00000022419	227.63	-2.75934	0.595975	-4.62997	3.66e-06	0.0014774	Deptor Depdc6 Kiaa4200	DPTOR_MOUSE	reviewed	Q570Y9
ENSMUSG00000031355	163.672	-2.72911	0.591837	-4.61126	4e-06	0.00159888	Arhgap6	RHG06_MOUSE	reviewed	O54834	SUBCELLULAR LOCATION: Cytoplasm {ECO:0000305}.
ENSMUSG00000027820	739.954	-3.24471	0.704188	-4.60773	4.07e-06	0.00160054	Mme	NEP_MOUSE	reviewed	Q61391	SUBCELLULAR LOCATION: Cell membrane; Single-pass type II membrane protein.	Used Ensembl ID because gene name maps to Mme (Uniprot Entry Q61391) and also Mmp12 (Uniprot Entry P34960)
ENSMUSG00000027102	20.1875	-6.4103	1.39159	-4.60647	4.1e-06	0.00160054	Hoxd8 Hox-4.3 Hoxd-8	HXD8_MOUSE	reviewed	P23463	SUBCELLULAR LOCATION: Nucleus.
ENSMUSG00000028776	574.632	-3.57125	0.776884	-4.59689	4.29e-06	0.0016579	Tinagl1 Arg1 Lcn7 Tinagl	TINAL_MOUSE	reviewed	Q99JR5	SUBCELLULAR LOCATION: Secreted.
ENSMUSG00000050808	28.3706	-4.13562	0.902215	-4.58385	4.57e-06	0.00174602	Muc15	MUC15_MOUSE	reviewed	Q8C6Z1	SUBCELLULAR LOCATION: Membrane {ECO:0000305}; Single-pass type I membrane protein {ECO:0000305}.
ENSMUSG00000044055	24.7346	-5.26084	1.14869	-4.57987	4.65e-06	0.00176083	Otos Ocp10	OTOSP_MOUSE	reviewed	Q8R448	SUBCELLULAR LOCATION: Secreted {ECO:0000305}.
ENSMUSG00000022103	800.376	-3.41498	0.747992	-4.56554	4.98e-06	0.00186587	Gfra2 Gdnfrb Trnr2	GFRA2_MOUSE	reviewed	O08842	SUBCELLULAR LOCATION: Cell membrane {ECO:0000305|PubMed:9182803}; Lipid-anchor, GPI-anchor {ECO:0000305|PubMed:9182803}.
ENSMUSG00000017723	122.236	4.26747	0.93744	4.55225	5.31e-06	0.00196258	Wfdc2 He4	WFDC2_MOUSE	reviewed	Q9DAU7	SUBCELLULAR LOCATION: Secreted {ECO:0000250}.
ENSMUSG00000050157	36.524	-3.89823	0.856643	-4.55059	5.35e-06	0.00196258				[]
ENSMUSG00000037428	1604.24	-3.1401	0.699012	-4.49219	7.05e-06	0.00256006	Vgf	VGF_MOUSE	reviewed	Q0VGU4	SUBCELLULAR LOCATION: [Neurosecretory protein VGF]: Secreted {ECO:0000250|UniProtKB:O15240}. Cytoplasmic vesicle, secretory vesicle {ECO:0000250|UniProtKB:O15240}. Note=Stored in secretory vesicles and then secreted, NERP peptides colocalize with vasopressin in the storage granules of hypothalamus. {ECO:0000250|UniProtKB:O15240}.
ENSMUSG00000028364	32304.5	-3.43333	0.768902	-4.46524	8e-06	0.00287553	Tnc Hxb	TENA_MOUSE	reviewed	Q80YX1	SUBCELLULAR LOCATION: Secreted, extracellular space, extracellular matrix {ECO:0000250}.
ENSMUSG00000068263	29.9742	-3.83009	0.858678	-4.46045	8.18e-06	0.00291137	Efcc1 Ccdc48 MNCb-4779	EFCC1_MOUSE	reviewed	Q9JJF6
ENSMUSG00000071424	245.959	-3.05906	0.688498	-4.4431	8.87e-06	0.00312558	Grid2	GRID2_MOUSE	reviewed	Q61625	SUBCELLULAR LOCATION: Cell membrane {ECO:0000250}; Multi-pass membrane protein {ECO:0000250}. Cell junction, synapse, postsynaptic cell membrane {ECO:0000250}; Multi-pass membrane protein {ECO:0000250}.
ENSMUSG00000038805	121.471	4.04706	0.91234	4.43591	9.17e-06	0.00320026	Six3	SIX3_MOUSE	reviewed	Q62233	SUBCELLULAR LOCATION: Nucleus {ECO:0000255|PROSITE-ProRule:PRU00108, ECO:0000269|PubMed:12050133}.
ENSMUSG00000097623	22.4876	-5.54966	1.25172	-4.43362	9.27e-06	0.00320338				[]
ENSMUSG00000049404	104.439	-3.15607	0.712712	-4.42825	9.5e-06	0.00325294				[]
ENSMUSG00000074766	33.2782	-3.43383	0.777504	-4.41648	1e-05	0.00340276	Ism1 Ism	ISM1_MOUSE	reviewed	A2ATD1	SUBCELLULAR LOCATION: Secreted {ECO:0000305}.
ENSMUSG00000002633	190.831	-4.25932	0.96988	-4.3916	1.13e-05	0.00378082	Shh Hhg1	SHH_MOUSE	reviewed	Q62226	SUBCELLULAR LOCATION: [Sonic hedgehog protein N-product]: Cell membrane {ECO:0000269|PubMed:7891723}; Lipid-anchor {ECO:0000269|PubMed:7891723}. Note=The dual-lipidated sonic hedgehog protein N-product (ShhNp) is firmly tethered to the cell membrane where it forms multimers (PubMed:24522195). Further solubilization and release from the cell surface seem to be achieved through different mechanisms…
ENSMUSG00000022324	2944.22	-3.57226	0.818217	-4.36591	1.27e-05	0.00421432	Matn2	MATN2_MOUSE	reviewed	O08746	SUBCELLULAR LOCATION: Secreted.
ENSMUSG00000093587	14.2596	-6.03467	1.39414	-4.3286	1.5e-05	0.00494958				[]
ENSMUSG00000081683	240.741	-2.99237	0.695027	-4.3054	1.67e-05	0.00544812	Fzd10 Fz10	FZD10_MOUSE	reviewed	Q8BKG4	SUBCELLULAR LOCATION: Cell membrane {ECO:0000269|PubMed:15923619}; Multi-pass membrane protein {ECO:0000255}.
ENSMUSG00000028369	493.852	-3.20962	0.747978	-4.29106	1.78e-05	0.00572665	Svep1	SVEP1_MOUSE	reviewed	A2AVA0	SUBCELLULAR LOCATION: Secreted {ECO:0000305}. Cytoplasm {ECO:0000250}. Membrane {ECO:0000250}; Peripheral membrane protein {ECO:0000250}.
ENSMUSG00000056158	150.541	-2.8943	0.674609	-4.29035	1.78e-05	0.00572665	Ca10 Car10	CAH10_MOUSE	reviewed	P61215
ENSMUSG00000021464	153.725	-2.51282	0.587477	-4.2773	1.89e-05	0.00601884	Ror2	ROR2_MOUSE	reviewed	Q9Z138	SUBCELLULAR LOCATION: Cell membrane {ECO:0000269|PubMed:19785987}; Single-pass type I membrane protein {ECO:0000269|PubMed:19785987}.
ENSMUSG00000038765	61.2548	-5.58908	1.31154	-4.26146	2.03e-05	0.00636261	Lmx1b	LMX1B_MOUSE	reviewed	O88609	SUBCELLULAR LOCATION: Nucleus {ECO:0000255|PROSITE-ProRule:PRU00108}.
ENSMUSG00000068794	46.2267	-5.43367	1.27521	-4.261	2.04e-05	0.00636261	Col28a1 Col28	COSA1_MOUSE	reviewed	Q2UY11	SUBCELLULAR LOCATION: Secreted, extracellular space, extracellular matrix, basement membrane {ECO:0000269|PubMed:16330543}.
ENSMUSG00000111398	20.3464	-6.9695	1.63971	-4.25044	2.13e-05	0.00659042				[]
ENSMUSG00000048078	279.693	-2.52687	0.594704	-4.24895	2.15e-05	0.00659042	Tenm4 Doc4 Kiaa1302 Odz4 Tnm4	TEN4_MOUSE	reviewed	Q3UHK6	SUBCELLULAR LOCATION: Cell membrane {ECO:0000250|UniProtKB:Q6N022}; Single-pass membrane protein {ECO:0000255}. Cell projection {ECO:0000269|PubMed:22915103}. Nucleus {ECO:0000269|PubMed:22915103}. Cytoplasm {ECO:0000269|PubMed:22915103}.
ENSMUSG00000024261	190.889	-4.03597	0.950654	-4.24547	2.18e-05	0.00659042	Syt4 Syt3	SYT4_MOUSE	reviewed	P40749	SUBCELLULAR LOCATION: Cytoplasmic vesicle, secretory vesicle, neuronal dense core vesicle membrane {ECO:0000250|UniProtKB:P50232}; Single-pass membrane protein {ECO:0000250|UniProtKB:P50232}.
ENSMUSG00000036466	1094.55	-2.79097	0.657311	-4.24604	2.18e-05	0.00659042	Megf11 Kiaa1781	MEG11_MOUSE	reviewed	Q80T91	SUBCELLULAR LOCATION: Cell membrane {ECO:0000250}; Single-pass type I membrane protein {ECO:0000250}. Basolateral cell membrane {ECO:0000250}; Single-pass type I membrane protein {ECO:0000250}. Note=Forms an irregular, mosaic-like adhesion pattern in region of the cell that becomes firmely fixed to the substrate. Localized to protruding lamellipodia. Does not localize with MEGF10 (By similarity).…
ENSMUSG00000097012	13.5631	-21.7348	5.13643	-4.2315	2.32e-05	0.00695507				[]
ENSMUSG00000040663	1647.95	-3.38975	0.802071	-4.22625	2.38e-05	0.00706026	Clcf1 Bsf3 Nnt1	CLCF1_MOUSE	reviewed	Q9QZM3	SUBCELLULAR LOCATION: Secreted {ECO:0000250}.
ENSMUSG00000029371	5758.94	-3.51324	0.832305	-4.2211	2.43e-05	0.00716454	Cxcl5 Scyb5	CXCL5_MOUSE	reviewed	P50228	SUBCELLULAR LOCATION: Secreted.
ENSMUSG00000004371	141.882	-3.61822	0.857896	-4.21755	2.47e-05	0.00721905	Il11	IL11_MOUSE	reviewed	P47873	SUBCELLULAR LOCATION: Secreted {ECO:0000269|PubMed:22253262}.
ENSMUSG00000038721	23.7483	-5.95768	1.41445	-4.21202	2.53e-05	0.00733833	Hoxb7 Hox-2.3 Hoxb-7	HXB7_MOUSE	reviewed	P09024	SUBCELLULAR LOCATION: Nucleus.
ENSMUSG00000030222	29.2947	-3.43843	0.820823	-4.189	2.8e-05	0.00805885	Rerg	RERG_MOUSE	reviewed	Q8R367	SUBCELLULAR LOCATION: Cytoplasm {ECO:0000250}.
ENSMUSG00000023886	183.795	-3.62304	0.866518	-4.18115	2.9e-05	0.00827588	Smoc2	SMOC2_MOUSE	reviewed	Q8CD91	SUBCELLULAR LOCATION: Secreted, extracellular space, extracellular matrix, basement membrane {ECO:0000269|PubMed:18757743}.
ENSMUSG00000041324	184.883	-3.49725	0.837249	-4.17708	2.95e-05	0.00835921	Inhba	INHBA_MOUSE	reviewed	Q04998	SUBCELLULAR LOCATION: Secreted.
ENSMUSG00000017344	106.36	-3.52522	0.849034	-4.15203	3.3e-05	0.00925614	Vtn	VTNC_MOUSE	reviewed	P29788	SUBCELLULAR LOCATION: Secreted, extracellular space.
ENSMUSG00000085412	18.5353	-5.19117	1.25449	-4.13809	3.5e-05	0.00965264				[]
ENSMUSG00000104861	14.8833	4.99733	1.20787	4.13731	3.51e-05	0.00965264
ENSMUSG00000057098	78.6823	-3.01101	0.727805	-4.13711	3.52e-05	0.00965264	Ebf1 Coe1 Ebf	COE1_MOUSE	reviewed	Q07802	SUBCELLULAR LOCATION: Nucleus {ECO:0000305}.
ENSMUSG00000031772	57.1911	-3.32648	0.805604	-4.12917	3.64e-05	0.00991621	Cntnap4 Caspr4	CNTP4_MOUSE	reviewed	Q99P47	SUBCELLULAR LOCATION: Cell junction, synapse, presynaptic cell membrane {ECO:0000269|PubMed:24870235}; Single-pass type I membrane protein {ECO:0000269|PubMed:24870235}. Note=Specifically present within the presynaptic compartment of synapses. {ECO:0000269|PubMed:24870235}.
ENSMUSG00000036437	59.0602	-2.94308	0.714581	-4.11861	3.81e-05	0.0103036	Npy1r	NPY1R_MOUSE	reviewed	Q04573	SUBCELLULAR LOCATION: Cell membrane; Multi-pass membrane protein.
ENSMUSG00000033107	210.203	-2.97371	0.726219	-4.09478	4.23e-05	0.0113378	Rnf125	RN125_MOUSE	reviewed	Q9D9R0	SUBCELLULAR LOCATION: Golgi apparatus membrane {ECO:0000250|UniProtKB:Q96EQ8}; Lipid-anchor {ECO:0000250|UniProtKB:Q96EQ8}. Note=Shows a reticular staining pattern within the cell and is probably expressed at other intracellular membranes in addition to the Golgi membrane. Not detected at the plasma membrane. {ECO:0000250|UniProtKB:Q96EQ8}.
ENSMUSG00000078249	679.421	-2.84755	0.698143	-4.07875	4.53e-05	0.0120584	Hmga1 Hmgi Hmgiy	HMGA1_MOUSE	reviewed	P17095	SUBCELLULAR LOCATION: Nucleus. Chromosome.
ENSMUSG00000041309	775.729	-3.17355	0.778738	-4.07524	4.6e-05	0.0121516				[]
ENSMUSG00000031538	8237.87	-2.90446	0.715748	-4.05794	4.95e-05	0.0129921	Plat	TPA_MOUSE	reviewed	P11214	SUBCELLULAR LOCATION: Secreted, extracellular space.
ENSMUSG00000049112	26.5705	-3.27993	0.809534	-4.05163	5.09e-05	0.0132512	Oxtr	OXYR_MOUSE	reviewed	P97926	SUBCELLULAR LOCATION: Cell membrane; Multi-pass membrane protein.
ENSMUSG00000032766	378.104	-2.19705	0.543529	-4.04219	5.3e-05	0.013697	Gng11 Gngt11	GBG11_MOUSE	reviewed	P61953	SUBCELLULAR LOCATION: Cell membrane {ECO:0000305}; Lipid-anchor {ECO:0000305}; Cytoplasmic side {ECO:0000305}.
ENSMUSG00000020105	252.868	-2.49242	0.617337	-4.03738	5.41e-05	0.0138808	Lrig3 Kiaa3016	LRIG3_MOUSE	reviewed	Q6P1C6	SUBCELLULAR LOCATION: Cell membrane {ECO:0000269|PubMed:20126551}; Single-pass type I membrane protein {ECO:0000269|PubMed:20126551}. Cytoplasmic vesicle membrane {ECO:0000269|PubMed:20126551}; Single-pass type I membrane protein {ECO:0000269|PubMed:20126551}. Note=Detected in cytoplasmic vesicles when coexpressed with ERBB4.
ENSMUSG00000049538	9.11397	-6.16338	1.52899	-4.03102	5.55e-05	0.0141607	Adamts16 Kiaa2029	ATS16_MOUSE	reviewed	Q69Z28	SUBCELLULAR LOCATION: Secreted, extracellular space, extracellular matrix {ECO:0000250}.
ENSMUSG00000052504	65.4181	-3.9946	0.991467	-4.02897	5.6e-05	0.014184	Epha3 Etk1 Mek4 Tyro4	EPHA3_MOUSE	reviewed	P29319	SUBCELLULAR LOCATION: [Isoform Long]: Cell membrane {ECO:0000250|UniProtKB:P29320}; Single-pass type I membrane protein {ECO:0000255}.; SUBCELLULAR LOCATION: [Isoform Short]: Secreted {ECO:0000250|UniProtKB:P29320}.
ENSMUSG00000072941	5524.96	-2.97922	0.741124	-4.01987	5.82e-05	0.0146404	Sod3	SODE_MOUSE	reviewed	O09164	SUBCELLULAR LOCATION: Secreted, extracellular space.
ENSMUSG00000028539	48.9702	-3.13091	0.780316	-4.01236	6.01e-05	0.0148752	Artn	ARTN_MOUSE	reviewed	Q9Z0L2	SUBCELLULAR LOCATION: Secreted {ECO:0000250}.
ENSMUSG00000027834	69.9327	-2.94314	0.733524	-4.01233	6.01e-05	0.0148752	Serpini1 Pi12 Spi17	NEUS_MOUSE	reviewed	O35684	SUBCELLULAR LOCATION: Secreted {ECO:0000250|UniProtKB:Q90935}. Cytoplasmic vesicle, secretory vesicle lumen {ECO:0000269|PubMed:17040209}. Perikaryon {ECO:0000269|PubMed:17040209}.
ENSMUSG00000050359	55.6013	-4.24559	1.05843	-4.01122	6.04e-05	0.0148752	Sprr1a	SPR1A_MOUSE	reviewed	Q62266	SUBCELLULAR LOCATION: Cytoplasm.
ENSMUSG00000053117	70.3277	-3.21547	0.802147	-4.00858	6.11e-05	0.0149399
ENSMUSG00000043969	198.838	3.56724	0.890746	4.00478	6.21e-05	0.01508	Emx2 Emx-2	EMX2_MOUSE	reviewed	Q04744	SUBCELLULAR LOCATION: Nucleus {ECO:0000305}.
ENSMUSG00000084085	14.6996	-5.85415	1.46632	-3.9924	6.54e-05	0.0157824
ENSMUSG00000038094	244.755	-2.87902	0.724563	-3.97346	7.08e-05	0.0169788	Atp13a4	AT134_MOUSE	reviewed	Q5XF90	SUBCELLULAR LOCATION: Membrane {ECO:0000305}; Multi-pass membrane protein {ECO:0000305}.
ENSMUSG00000027470	21.6342	4.23105	1.06728	3.96431	7.36e-05	0.0175261	Mylk2	MYLK2_MOUSE	reviewed	Q8VCR8	SUBCELLULAR LOCATION: Cytoplasm {ECO:0000250}. Note=Colocalizes with phosphorylated myosin light chain (RLCP) at filaments of the myofibrils. {ECO:0000250}.
ENSMUSG00000047419	125.747	-2.73877	0.69205	-3.95747	7.57e-05	0.017917	Cmya5 Sr553 Srfsd Tims	CMYA5_MOUSE	reviewed	Q70KF4	SUBCELLULAR LOCATION: Nucleus {ECO:0000250|UniProtKB:A0A286XF80}. Cytoplasm. Cytoplasm, perinuclear region {ECO:0000250|UniProtKB:A0A286XF80}. Cytoplasm, myofibril, sarcomere, M line. Sarcoplasmic reticulum {ECO:0000250|UniProtKB:A0A286XF80}. Note=Found predominantly at the periphery of the nucleus but also throughout the cell. Localized in lysosomes. In skeletal muscles, localizes along myofiber…
ENSMUSG00000040856	295.9	-2.91751	0.737894	-3.95384	7.69e-05	0.0180724	Dlk1 Dlk Pref1 Scp-1	DLK1_MOUSE	reviewed	Q09163	SUBCELLULAR LOCATION: Membrane; Single-pass type I membrane protein. Cytoplasm {ECO:0000250|UniProtKB:O70534}.
ENSMUSG00000099696	29.7322	7.91416	2.00735	3.9426	8.06e-05	0.0187468				[]
ENSMUSG00000100252	8.74257	6.27327	1.59141	3.94195	8.08e-05	0.0187468				[]
ENSMUSG00000062151	30.1715	-3.27284	0.830778	-3.93949	8.17e-05	0.0188192	Unc13c	UN13C_MOUSE	reviewed	Q8K0T7	SUBCELLULAR LOCATION: Cytoplasm {ECO:0000250}. Membrane {ECO:0000250}; Peripheral membrane protein {ECO:0000250}. Cell junction, synapse, presynaptic cell membrane {ECO:0000250}; Peripheral membrane protein {ECO:0000250}. Note=Localized to presynaptic structures. {ECO:0000250}.
ENSMUSG00000020524	2240.74	-3.29757	0.838625	-3.93212	8.42e-05	0.019282	Gria1 Glur1	GRIA1_MOUSE	reviewed	P23818	SUBCELLULAR LOCATION: Cell membrane {ECO:0000269|PubMed:21172611}; Multi-pass membrane protein {ECO:0000269|PubMed:21172611}. Endoplasmic reticulum membrane {ECO:0000250|UniProtKB:P19490}; Multi-pass membrane protein {ECO:0000250|UniProtKB:P19490}. Cell junction, synapse, postsynaptic cell membrane {ECO:0000269|PubMed:21172611, ECO:0000269|PubMed:28334377}; Multi-pass membrane protein {ECO:000026…
ENSMUSG00000002900	1732.22	-2.62559	0.668059	-3.93017	8.49e-05	0.0193155	Lamb1 Lamb-1 Lamb1-1	LAMB1_MOUSE	reviewed	P02469	SUBCELLULAR LOCATION: Secreted, extracellular space, extracellular matrix, basement membrane. Note=Major component.
ENSMUSG00000025892	930.45	-2.74383	0.702607	-3.90521	9.41e-05	0.0212878	Gria4 Glur4	GRIA4_MOUSE	reviewed	Q9Z2W8	SUBCELLULAR LOCATION: Cell membrane; Multi-pass membrane protein. Cell junction, synapse, postsynaptic cell membrane; Multi-pass membrane protein. Cell projection, dendrite. Note=Interaction with CNIH2, CNIH3 and PRKCG promotes cell surface expression. {ECO:0000250}.
ENSMUSG00000029378	159.93	-4.99448	1.28186	-3.89628	9.77e-05	0.0219493	Areg Sdgf	AREG_MOUSE	reviewed	P31955	SUBCELLULAR LOCATION: Membrane; Single-pass membrane protein.
ENSMUSG00000049511	88.1771	-3.31745	0.854666	-3.88157	0.000103783	0.0231759	Htr1b 5ht1b	5HT1B_MOUSE	reviewed	P28334	SUBCELLULAR LOCATION: Cell membrane {ECO:0000269|PubMed:1557407}; Multi-pass membrane protein {ECO:0000269|PubMed:1557407}.
ENSMUSG00000042821	101.537	-2.46641	0.636796	-3.87315	0.000107436	0.0238436	Snai1 Sna	SNAI1_MOUSE	reviewed	Q02085	SUBCELLULAR LOCATION: Nucleus {ECO:0000269|PubMed:12832491}. Cytoplasm {ECO:0000269|PubMed:12832491}. Note=Once phosphorylated (probably on Ser-107, Ser-111, Ser-115 and Ser-119) it is exported from the nucleus to the cytoplasm where subsequent phosphorylation of the destruction motif and ubiquitination involving BTRC occurs. {ECO:0000250|UniProtKB:O95863}.
ENSMUSG00000028289	103.027	-2.56911	0.664266	-3.86759	0.000109918	0.0242446	Epha7 Ebk Ehk3 Mdk1	EPHA7_MOUSE	reviewed	Q61772	SUBCELLULAR LOCATION: Cell membrane {ECO:0000305|PubMed:11089974}; Single-pass type I membrane protein {ECO:0000305|PubMed:11089974}.
ENSMUSG00000041261	38.357	4.11572	1.06559	3.86238	0.00011229	0.0246168	Ca8 Cals Cals1 Car8 Carp	CAH8_MOUSE	reviewed	P28651
ENSMUSG00000005397	4417.1	-2.40782	0.623755	-3.8602	0.000113295	0.0246867	Nid1 Ent	NID1_MOUSE	reviewed	P10493	SUBCELLULAR LOCATION: Secreted, extracellular space, extracellular matrix, basement membrane.
ENSMUSG00000034324	433.023	-2.89275	0.752218	-3.84563	0.000120241	0.0260424	Tmem132c	T132C_MOUSE	reviewed	Q8CEF9	SUBCELLULAR LOCATION: Membrane {ECO:0000305}; Single-pass type I membrane protein {ECO:0000305}.
ENSMUSG00000048834	558.208	-2.7716	0.72168	-3.84048	0.000122795	0.0264083	Vstm2a Vstm2	VTM2A_MOUSE	reviewed	Q8R0A6	SUBCELLULAR LOCATION: Secreted {ECO:0000269|PubMed:28052263}. Note=Secreted by adipose precursor cells (PubMed:28052263). Not detected in the nucleus (By similarity). {ECO:0000250|UniProtKB:Q8TAG5, ECO:0000269|PubMed:28052263}.
ENSMUSG00000031075	166.01	-2.93169	0.763605	-3.83927	0.0001234	0.0264083	Ano1 Tmem16a	ANO1_MOUSE	reviewed	Q8BHY3	SUBCELLULAR LOCATION: Cell membrane {ECO:0000269|PubMed:18585372, ECO:0000269|PubMed:22075693, ECO:0000269|PubMed:28561733, ECO:0000269|PubMed:29236684, ECO:0000269|PubMed:29236691}; Multi-pass membrane protein {ECO:0000269|PubMed:28561733, ECO:0000269|PubMed:29236684, ECO:0000269|PubMed:29236691}. Cytoplasm {ECO:0000250|UniProtKB:Q5XXA6}. Note=Cytoplasmic localization seen in neoplastic cells of…
ENSMUSG00000089837	89.0688	-2.5597	0.668111	-3.83125	0.000127493	0.0270333
ENSMUSG00000038236	25.3179	-4.31385	1.12615	-3.83061	0.000127824	0.0270333	Hoxa7 Hox-1.1 Hoxa-7	HXA7_MOUSE	reviewed	P02830	SUBCELLULAR LOCATION: Nucleus.
ENSMUSG00000021567	82.1109	-2.98728	0.781852	-3.82078	0.000133031	0.02797	Nkd2	NKD2_MOUSE	reviewed	Q8VE28	SUBCELLULAR LOCATION: Cell membrane {ECO:0000250|UniProtKB:Q969F2}. Cytoplasm {ECO:0000250|UniProtKB:Q969F2}. Cytoplasmic vesicle {ECO:0000250|UniProtKB:Q969F2}.
ENSMUSG00000046782	20.1321	-5.6249	1.47398	-3.81614	0.000135555	0.0283349				[]
ENSMUSG00000030551	942.116	-2.55409	0.669588	-3.81443	0.0001365	0.0283676	Nr2f2 Aporp1 Arp-1 Arp1 Tfcoup2	COT2_MOUSE	reviewed	P43135	SUBCELLULAR LOCATION: Nucleus.
ENSMUSG00000020181	617.061	-3.17729	0.833757	-3.81081	0.000138511	0.0286201	Nav3 Kiaa0938 Pomfil1	NAV3_MOUSE	reviewed	Q80TN7	SUBCELLULAR LOCATION: Nucleus outer membrane {ECO:0000269|PubMed:12062803}.
ENSMUSG00000038859	57.2826	-3.04226	0.799791	-3.80382	0.00014248	0.0292719	Baiap2l1 Irtks	BI2L1_MOUSE	reviewed	Q9DBJ3	SUBCELLULAR LOCATION: Cytoplasm, cytoskeleton {ECO:0000250}. Note=Recruited to actin pedestals that are formed upon infection by bacteria at bacterial attachment sites. {ECO:0000250}.
ENSMUSG00000033726	4.50584	6.61147	1.74176	3.79585	0.000147137	0.0300568	Emx1 Emx-1	EMX1_MOUSE	reviewed	Q04742	SUBCELLULAR LOCATION: Nucleus {ECO:0000269|PubMed:29263200}.
ENSMUSG00000052415	105.71	-2.16524	0.572039	-3.78512	0.000153636	0.0312073				[]
ENSMUSG00000022548	1397.66	-3.06119	0.810132	-3.77863	0.00015769	0.0318508	Apod	APOD_MOUSE	reviewed	P51910	SUBCELLULAR LOCATION: Secreted.
ENSMUSG00000039546	55.0744	-3.10465	0.823989	-3.76783	0.000164674	0.0330755	Ajap1 Gm573	AJAP1_MOUSE	reviewed	A2ALI5	SUBCELLULAR LOCATION: Basolateral cell membrane {ECO:0000250}; Single-pass type III membrane protein {ECO:0000250}. Apical cell membrane {ECO:0000250}; Single-pass type III membrane protein {ECO:0000250}. Cell junction, adherens junction {ECO:0000250}. Note=Mainly basolateral. Localization is mediated by AP1M2 (By similarity). {ECO:0000250}.
ENSMUSG00000056468	7.51457	-5.69765	1.51581	-3.75882	0.000170719	0.0340992				[]
ENSMUSG00000097804	38.681	-2.58856	0.690047	-3.75128	0.000175937	0.034918				[]
ENSMUSG00000048218	271.326	-2.37451	0.633184	-3.75011	0.000176761	0.034918	Amigo2 Ali1	AMGO2_MOUSE	reviewed	Q80ZD9	SUBCELLULAR LOCATION: Cell membrane {ECO:0000250}; Single-pass type I membrane protein {ECO:0000250}. Nucleus {ECO:0000250}. Note=Associated with nucleus as well as plasma membrane. Restricted to somata of cerebellar as well as hippocampal neurons (By similarity). {ECO:0000250}.
ENSMUSG00000107374	13.0034	-4.56256	1.22173	-3.7345	0.000188085	0.0369085				[]
ENSMUSG00000028031	30.3976	-3.916	1.0489	-3.73343	0.00018889	0.0369085	Dkk2	DKK2_MOUSE	reviewed	Q9QYZ8	SUBCELLULAR LOCATION: Secreted.
ENSMUSG00000085743	21.5113	-5.15354	1.3823	-3.72823	0.000192832	0.0374751				[]
ENSMUSG00000018604	67.9875	-2.75293	0.739283	-3.72379	0.000196255	0.0379352	Tbx3	TBX3_MOUSE	reviewed	P70324	SUBCELLULAR LOCATION: Nucleus {ECO:0000255|PROSITE-ProRule:PRU00201}.
ENSMUSG00000055639	110.003	-2.91743	0.784916	-3.71687	0.000201707	0.0387807	Dach1 Dach	DACH1_MOUSE	reviewed	Q9QYB2	SUBCELLULAR LOCATION: Nucleus {ECO:0000250}.
ENSMUSG00000032368	1181.35	-2.68856	0.724636	-3.71022	0.000207077	0.0396013	Zic1 Zic	ZIC1_MOUSE	reviewed	P46684	SUBCELLULAR LOCATION: Nucleus. Cytoplasm. Note=Localizes in the cytoplasm in presence of MDFIC overexpression.
ENSMUSG00000053886	102.991	-2.79357	0.753535	-3.70728	0.000209493	0.0398514	Sh2d4a	SH24A_MOUSE	reviewed	Q9D7V1	SUBCELLULAR LOCATION: Cytoplasm {ECO:0000269|PubMed:17251388}. Note=Located at podocyte foot processes.
ENSMUSG00000039194	217.297	2.83454	0.765574	3.7025	0.000213486	0.0403972	Rlbp1 Cralbp	RLBP1_MOUSE	reviewed	Q9Z275	SUBCELLULAR LOCATION: Cytoplasm.
ENSMUSG00000019966	4082.24	-2.46347	0.665717	-3.70048	0.000215193	0.040507	Kitlg Kitl Mgf Sl Slf	SCF_MOUSE	reviewed	P20826	SUBCELLULAR LOCATION: [Isoform 1]: Cell membrane {ECO:0000250}; Single-pass type I membrane protein {ECO:0000250}.; SUBCELLULAR LOCATION: [Isoform 2]: Cytoplasm {ECO:0000250|UniProtKB:P21583}. Cytoplasm, cytoskeleton {ECO:0000250}. Cell membrane {ECO:0000250|UniProtKB:P21583}; Single-pass type I membrane protein {ECO:0000250}. Cytoplasm, cytoskeleton {ECO:0000250|UniProtKB:P21583}. Cell projectio…
ENSMUSG00000036972	188.542	-3.12146	0.845776	-3.69065	0.000223685	0.0418861	Zic4	ZIC4_MOUSE	reviewed	Q61467	SUBCELLULAR LOCATION: Nucleus {ECO:0000269|PubMed:15465018}.
ENSMUSG00000038357	13.7043	-4.09251	1.10997	-3.68705	0.000226868	0.042262	Camp Cnlp Cramp	CAMP_MOUSE	reviewed	P51437	SUBCELLULAR LOCATION: Secreted.
ENSMUSG00000097752	14.1109	-4.04779	1.0999	-3.68014	0.000233103	0.0431957				[]
ENSMUSG00000093460	149.12	4.47656	1.21684	3.67886	0.000234283	0.0431957				[]
ENSMUSG00000039476	872.58	-2.70171	0.735326	-3.67417	0.000238623	0.0437714	Prrx2 Prx2 S8	PRRX2_MOUSE	reviewed	Q06348	SUBCELLULAR LOCATION: Nucleus {ECO:0000255|PROSITE-ProRule:PRU00108, ECO:0000255|PROSITE-ProRule:PRU00138}.
ENSMUSG00000026380	163.93	2.91403	0.793435	3.67268	0.000240024	0.0438049	Tfcp2l1 Crtr1 Tcfcp2l1	TF2L1_MOUSE	reviewed	Q3UNW5	SUBCELLULAR LOCATION: Nucleus {ECO:0000269|PubMed:28577314}.
ENSMUSG00000039153	293.031	-2.09947	0.572119	-3.66964	0.000242895	0.044105	Runx2 Aml3 Cbfa1 Osf2 Pebp2a	RUNX2_MOUSE	reviewed	Q08775	SUBCELLULAR LOCATION: Nucleus {ECO:0000250|UniProtKB:Q13950}.
ENSMUSG00000043448	14.6376	-3.34338	0.914332	-3.65663	0.000255548	0.0459772	Gjc2 Gja12	CXG2_MOUSE	reviewed	Q8BQU6	SUBCELLULAR LOCATION: Cell membrane {ECO:0000269|PubMed:15183511}; Multi-pass membrane protein {ECO:0000269|PubMed:15183511}. Cell junction, gap junction {ECO:0000269|PubMed:15183511}.
ENSMUSG00000111409	26.0974	-3.43914	0.940575	-3.65642	0.000255763	0.0459772	Rnf26	RNF26_MOUSE	reviewed	Q8BUH7	SUBCELLULAR LOCATION: Endoplasmic reticulum membrane {ECO:0000250|UniProtKB:Q9BY78}; Multi-pass membrane protein {ECO:0000255}.
ENSMUSG00000004231	67.1756	-2.89293	0.791592	-3.65457	0.000257613	0.0460794	Pax2 Pax-2	PAX2_MOUSE	reviewed	P32114	SUBCELLULAR LOCATION: Nucleus.
ENSMUSG00000028341	84.8477	-2.32555	0.639108	-3.63875	0.000273966	0.0487619	Nr4a3 Tec	NR4A3_MOUSE	reviewed	Q9QZB6	SUBCELLULAR LOCATION: Nucleus {ECO:0000255|PROSITE-ProRule:PRU00407}.
ENSMUSG00000025491	364.397	-2.8687	0.789169	-3.63509	0.000277882	0.0492153	Ifitm1	IFM1_MOUSE	reviewed	Q9D103	SUBCELLULAR LOCATION: Cell membrane {ECO:0000269|PubMed:16326387}; Single-pass membrane protein {ECO:0000269|PubMed:16326387}.
ENSMUSG00000033717	543.973	-2.14349	0.589875	-3.6338	0.000279278	0.0492201	Adra2a	ADA2A_MOUSE	reviewed	Q01338	SUBCELLULAR LOCATION: Cell membrane; Multi-pass membrane protein.
ENSMUSG00000029802	1191.97	-2.39463	0.659355	-3.63178	0.000281474	0.049365	Abcg2 Abcp Bcrp1	ABCG2_MOUSE	reviewed	Q7TMS5	SUBCELLULAR LOCATION: Cell membrane {ECO:0000250|UniProtKB:Q9UNQ0}; Multi-pass membrane protein {ECO:0000255}. Apical cell membrane {ECO:0000269|PubMed:12429862}; Multi-pass membrane protein {ECO:0000255}. Mitochondrion membrane {ECO:0000250|UniProtKB:Q9UNQ0}; Multi-pass membrane protein {ECO:0000255}. Note=Enriched in membrane lipid rafts. {ECO:0000250|UniProtKB:Q9UNQ0}.
ENSMUSG00000004951	1728.35	-3.01858	0.831623	-3.62974	0.000283708	0.0495154	Hspb1 Hsp25 Hsp27	HSPB1_MOUSE	reviewed	P14602	SUBCELLULAR LOCATION: Cytoplasm {ECO:0000250|UniProtKB:P04792}. Nucleus {ECO:0000250|UniProtKB:P04792}. Cytoplasm, cytoskeleton, spindle {ECO:0000250|UniProtKB:P04792}. Note=Cytoplasmic in interphase cells. Colocalizes with mitotic spindles in mitotic cells. Translocates to the nucleus during heat shock and resides in sub-nuclear structures known as SC35 speckles or nuclear splicing speckles. {EC…
