# Supplementary material for: An affinity for brainstem microglia in pediatric high-grade gliomas of brainstem origin
Source: Neurooncol Adv. 2022 Jul 21;4(1):vdac117. doi: 10.1093/noajnl/vdac117 (PMC9389428; doi:10.1093/noajnl/vdac117)
Supplement: vdac117_suppl_Supplementary_Table_S2 [file vdac117_suppl_supplementary_table_s2.xlsx]

## Sheet: Group-Criteria
Group Name	CANCER_TYPE	CANCER_TYPE_DETAILS	TUMOR_TISSUE_Site
Test_group-DIPG	either ‘Brainstem glioma- Diffuse intrinsic pontine glioma’	Diffuse Intrinsic Pontine Glioma	‘Brain Stem- Pons’
	‘Infiltrating Dipg’		‘Brain Stem-Medulla; Brain Stem- Pons; Cerebellum/Posterior Fossa’
	‘Diffuse midline glioma, H3K27M mutant, WHO grade IV’		‘Brain Stem- Pons; Cerebellum/Posterior Fossa´
			‘Pons/Brainstem’
			‘Brain Stem-Medulla; Brain Stem- Midbrain/Tectum; Brain Stem- Pons; Cerebellum/Posterior Fossa’
			‘Brain Stem- Pons; Cerebellum/Posterior Fossa; Spinal Cord- Cervical; Ventricles’
Control_group-High grade cortical	High-grade glioma/astrocytoma (WHO grade III/IV)	Glioblastoma Multiforme	Frontal Lobe
	High Grade Glioma	High-Grade Glioma, NOS	Occipital Lobe; Parietal Lobe
	Glioblastoma		Frontal Lobe
	Glioma		Frontal Lobe; Parietal Lobe
	High Grade Glioma, Grade 4		Temporal Lobe
	High grade glioma, WHO Grade III-IV		Frontal Lobe; Occipital Lobe; Temporal Lobe
	Glioblastoma Multiforme Pathway		Parietal Lobe
	Grade IV Glioblastoma		Frontal Lobe; Temporal Lobe
	Giant cell glioblastoma w/ mismatch repair defect WHO grade IV		Parietal Lobe; Temporal Lobe
	glioblastoma WHO Grade IV		Optic Pathway; Suprasellar/Hypothalamic/Pituitary; Thalamus
	HGG		Frontal Lobe; Parietal Lobe; Temporal Lobe
	Glioblastoma (WHO grade 4)		Occipital Lobe; Parietal Lobe; Temporal Lobe
			Right Parietal Lobe
			right anterior temporal lobe
			Right Temporal Lobe
			Occipital Lobe
			left temporal lobe
			left occipital lobe
Control_group-Low grade cortical	Low-grade glioma/astrocytoma (WHO grade I/II)	Astrocytoma	Frontal Lobe
	Dysplasia/Gliosis;Low-grade glioma/astrocytoma (WHO grade I/II)	Low-Grade Glioma, NOS	Frontal Lobe
	Low Grade Glioma		Temporal Lobe
	Low-grade glioma/astrocytoma (WHO grade I/II); Other		Parietal Lobe
	Ganglioglioma; Low-grade glioma/astrocytoma (WHO grade I/II)		Optic Pathway; Temporal Lobe
	Pilocytic Astrocytoma		Parietal Lobe; Temporal Lobe
	Dysplasia/Gliosis;Low-grade glioma/astrocytoma (WHO grade I/II)		Occipital Lobe
	Low-grade glioma/astrocytoma (WHO grade I/II); Other		Frontal Lobe; Temporal Lobe
			Frontal Lobe; Parietal Lobe
			Occipital Lobe; Temporal Lobe
Control_group-Medulloblastoma	Medulloblastoma	Medulloblastoma
